# Supplementary material for: Analysis of the Glycoside Hydrolase Family 1 from Wild Jujube Reveals Genes Involved in the Degradation of Jujuboside A
Source: Genes (Basel). 2023 May 24;14(6):1135. doi: 10.3390/genes14061135 (PMC10298349; doi:10.3390/genes14061135)
Supplement: Supplementary file 1 [file genes-14-01135-s001.zip]

Archive with 1 entries (1 files):
- genes-2381107-supplementary.pdf
